# Supplementary material for: Potassium and Cesium Fluorinated β-Diketonates: Effect of a Cation and Terminal Substituent on Structural and Thermal Properties
Source: Molecules. 2023 Aug 4;28(15):5886. doi: 10.3390/molecules28155886 (PMC10421003; doi:10.3390/molecules28155886)
Supplement: Supplementary file 1 [file molecules-28-05886-s001.zip]

Archive with 1 entries (1 files):
- molecules-2540440-supplementary.pdf
